# Supplementary material for: Tricyano-Methylene-Pyridine Based High-Performance Aggregation-Induced Emission Photosensitizer for Imaging and Photodynamic Therapy
Source: Molecules. 2022 Nov 17;27(22):7981. doi: 10.3390/molecules27227981 (PMC9697965; doi:10.3390/molecules27227981)
Supplement: Supplementary file 1 [file molecules-27-07981-s001.zip]

Archive with 1 entries (1 files):
- molecules-2028196-supplementary.pdf
